# Supplementary material for: A novel mouse model demonstrates that oncogenic melanocyte stem cells engender melanoma resembling human disease
Source: Nat Commun. 2019 Nov 4;10:5023. doi: 10.1038/s41467-019-12733-1 (PMC6828673; doi:10.1038/s41467-019-12733-1)
Supplement: Supplementary file 3 — Supplementary Data 1 [file 41467_2019_12733_MOESM3_ESM.xlsx]

## Sheet: Sheet1
Supplementary Data 1. Top 200 enriched genes in each cluster of the melanoma cells identified in single cell RNA-seq analysis
Cluster 1			Cluster 2			Cluster 3			Cluster 4			Cluster 5
gene	p_val	avg_logFC	gene	p_val	avg_logFC	gene	p_val	avg_logFC	gene	p_val	avg_logFC	gene	p_val	avg_logFC
Dct	0	3.833	S100a4	0	1.578	2810417H13Rik	0	1.626	Igfbp3	0	1.925	Dcn	0	4.419
Tyrp1	0	2.951	Fabp5	0	1.313	Birc5	0	1.372	Hbegf	0	1.755	Lum	0	3.508
Mlana	0	2.895	Klk9	0	1.201	Cdk1	0	0.954	Plekhb1	0	1.061	Col1a2	0	3.277
Gm10116	0	2.864	S100a11	0	1.128	Tk1	0	0.864	Pdlim4	1.43e-303	1.351	Igfbp4	0	3.04
Gstp1	0	2.781	Flna	0	1.091	Pbk	0	0.855	Pou3f1	2.57e-298	1.275	Ccl11	0	3.036
Gm10076	0	2.562	Plekho1	0	1.045	Mki67	0	0.826	Ecel1	1.3e-296	1.46	Serping1	0	3.027
Uba52	0	2.474	Tmsb4x	0	1.039	Ccna2	0	0.678	Klf4	4.49e-296	1.431	Serpinf1	0	2.9
Rps27rt	0	2.456	Tuba1a	0	1.005	Cenpm	0	0.621	Tnfaip6	4.18e-286	1.259	Thy1	0	2.872
Ptgds	0	2.281	Gfra3	0	0.984	Fam64a	0	0.557	Serpine2	8.87e-282	1.434	Cxcl1	0	2.551
Gm8797	0	2.167	Tubb3	0	0.981	Cdca8	5.54e-304	0.819	Pcbd1	2.15e-271	0.703	Cygb	0	2.394
Gm11808	0	2.152	Myl6	0	0.97	Clspn	2.84e-290	0.465	Hsp90b1	5.06e-268	1.053	Xist	0	2.363
Sat1	0	1.795	S100b	0	0.967	Top2a	1.32e-288	1.039	Kcnn4	2.68e-267	1.112	Mfap5	0	2.345
Ubb	0	1.651	Marcks	0	0.96	Rrm2	2.17e-276	0.834	Tsc22d4	1.23e-266	1.03	Igfbp6	0	2.164
Malat1	0	1.345	Scd2	0	0.954	Mxd3	7.79e-272	0.468	Calr	3.93e-263	1.041	Mdk	0	2.062
Cd63	0	1.088	Lbh	0	0.948	Cdca3	9.31e-270	0.975	Gdf15	6.84e-261	0.802	Saa1	0	2.029
H3f3b	0	1.054	Cnn2	0	0.937	Rad51ap1	2.39e-267	0.385	Cdkn2a	4.95e-251	1.307	Rbp1	0	1.975
Rps28	0	1.023	Tspo	0	0.907	Spc24	6.89e-258	0.658	Pdia3	6.36e-237	0.903	Mfap2	0	1.849
Rps27	0	0.88	Lims2	0	0.892	Hmmr	1.95e-246	0.412	Emp1	2.27e-236	1.042	6030408B16Rik	0	1.76
Gm2000	8.54e-302	2.201	Hspg2	0	0.886	Tpx2	7.15e-245	0.695	Sparc	3.69e-226	0.841	Gpc3	0	1.71
Ubc	1.57e-290	1.326	Hspb2	0	0.881	Uhrf1	4.21e-239	0.697	Pdia6	7.32e-226	0.931	Cpxm1	0	1.648
Gsta1	2.03e-284	1.962	Nes	0	0.865	Mybl2	8.52e-239	0.264	Tppp3	3.28e-223	1.175	Lbp	0	1.606
Rpl35	8.49e-276	0.884	Dhrs1	0	0.862	Esco2	1.24e-236	0.271	Thbs2	1.44e-222	1.18	Igf1	0	1.546
Mt1	3.01e-266	1.201	Col18a1	0	0.845	Ube2c	1.81e-233	1.262	Tspan3	4.57e-220	0.781	Smoc2	0	1.518
Pmel	1.05e-263	2.177	1700025G04Rik	0	0.841	Ccnb1	5.06e-229	0.469	Manf	2.2e-217	1.022	Rgs2	0	1.491
Rpl9-ps6	7.04e-260	2.139	S100a6	0	0.836	Aurkb	1.55e-217	0.426	Plaur	1.79e-216	0.765	Col6a3	0	1.464
Jund	8.65e-253	1.292	Nkd2	0	0.834	Kif23	7.79e-217	0.318	Sgk1	2.01e-214	0.933	Il6	0	1.369
Krtdap	1.4e-250	1.701	Col4a1	0	0.833	Hist1h2ap	2.42e-216	0.731	Cyp2j6	4.85e-211	0.826	Ramp1	0	1.361
Fth1	2.38e-241	0.637	Adam10	0	0.794	Sgol1	3.34e-214	0.291	Ptn	4.08e-209	1.057	Islr	0	1.332
Rpl36-ps3	6.15e-233	2.198	Arl5a	0	0.79	Anln	6.94e-206	0.544	Dhh	5.18e-205	0.953	Thbs1	0	1.264
Gm9843	9.01e-220	1.624	Adamts5	0	0.784	Neil3	1.26e-204	0.264	Gpr37l1	5.28e-204	0.99	Ntrk2	0	1.231
Mcoln3	2.22e-217	1.608	Ngfr	0	0.759	Fbxo5	5.89e-204	0.298	Trib1	2.29e-199	0.794	Cp	0	1.228
Rsrp1	6.74e-210	1.596	Zeb2	0	0.758	Ckap2l	6.14e-204	0.377	Itih5	2.3e-199	1.272	Wif1	0	1.212
Gm10073	2.28e-206	1.467	Pcdh20	0	0.754	Racgap1	1.84e-201	0.844	Htra1	1.65e-198	1.3	Ccdc80	0	1.186
Calm2	8.53e-205	1.126	L1cam	0	0.743	Mcm5	1.19e-199	0.56	Nr4a1	5.63e-198	0.814	Ebf1	0	1.181
Gm8730	2.18e-200	1.267	Rps12	0	0.719	Atad2	3.03e-199	0.423	Csrnp1	7.27e-198	0.42	Rdh10	0	1.16
Rpl10-ps3	3e-200	1.897	Agrn	0	0.714	Ska1	2.89e-198	0.336	Herpud1	1.37e-197	0.63	C1s1	0	1.157
Gpx3	3.48e-195	1.853	Adam19	0	0.71	Prc1	5.3e-198	0.984	Rab27b	3.7e-194	0.553	Fhl2	0	1.156
Enpp2	4.18e-192	1.834	Fam129a	0	0.691	Rad51	2.66e-195	0.368	Tinagl1	1.78e-190	1.492	Nbl1	0	1.132
Junb	6.2e-188	1.399	Serf2	0	0.686	Spc25	3.92e-195	0.576	Hspa5	4.34e-190	0.862	Pltp	0	1.129
Eif1	5.62e-176	0.656	Rps20	0	0.684	Hells	1.64e-189	0.484	Rrad	3.15e-188	0.9	Il33	0	1.121
Rps29	6.46e-160	0.469	Lgals1	3.11e-307	0.792	Cenph	1.99e-188	0.335	Cd151	1.96e-187	0.716	Loxl1	0	1.105
Mitf	6.58e-160	1.78	Scd1	8.95e-305	0.634	Dtl	6.35e-186	0.358	Nfatc2	2.86e-182	0.66	Thbs4	0	1.087
mt-Atp6	4.96e-158	0.396	Prkcdbp	3.15e-304	0.836	Cenpw	1.23e-184	0.851	Pmp22	9.73e-179	0.847	Gm13305	0	1.054
Gm9844	3.99e-157	2.074	Tubb5	2.02e-303	0.827	Mcm6	1.4e-184	0.727	Sdc4	1.19e-178	0.905	Rasd1	0	1.044
Ptma	9.24e-156	0.662	Sema4f	8.24e-303	0.547	Cit	7.78e-182	0.256	Fosb	1.45e-178	0.687	Cd34	0	1.035
H2-D1	4.34e-149	0.993	Ccnd2	7.39e-302	0.928	Gmnn	1.88e-181	0.738	Klk8	1.29e-175	0.856	Fkbp11	0	1.014
Rpl23a-ps3	5.61e-144	1.442	Trp53inp2	7.97e-301	0.614	Dhfr	2.7e-181	0.542	Atf4	4.69e-175	0.669	Pdlim2	0	1.012
Rpl13-ps3	4.68e-142	1.971	Rps24	1.03e-299	0.523	Ccne2	6.02e-179	0.281	Hsp90ab1	1.3e-172	0.566	Hk2	0	1.012
Ftl1	1.29e-130	0.503	Plec	4.3e-297	0.704	Asf1b	8.53e-179	0.512	Klf9	6.78e-172	0.645	Col14a1	0	0.929
Itm2b	3.66e-128	0.709	Shisa4	3.41e-295	0.706	Mcm2	2.2e-178	0.469	Ctsh	1.1e-170	0.671	Cfh	0	0.92
Syngr1	2.41e-125	1.612	Rpl23	1.37e-293	0.509	Lockd	1.3e-176	0.66	Noct	1.33e-170	0.576	Pdgfrl	0	0.911
Hnrnpu	1.39e-114	0.261	Rpl32	2.2e-293	0.466	Syce2	1.68e-167	0.519	Cd81	3.95e-170	0.551	Colec12	0	0.887
Apoe	3.76e-114	0.589	Ppp1r18	2.96e-292	0.632	Mad2l1	9.04e-165	0.424	Cyp2j9	1.2e-167	0.551	Aspn	0	0.877
Polr2e	1.06e-113	0.259	Itga4	7.57e-292	0.586	Cenpf	2.36e-160	0.817	Gja1	7.45e-166	0.745	Dpep1	0	0.863
Hnrnph1	2.43e-113	0.258	Actn4	3.91e-289	0.709	Chaf1b	3.95e-158	0.358	Sema3b	9.38e-166	0.801	Srpx	0	0.847
Sepp1	5.12e-112	1.718	Rpl13a	2.24e-286	0.452	Melk	2.19e-156	0.284	Cdkn1a	1.26e-165	1.088	Steap4	0	0.838
Gm10263	3.39e-111	1.753	Col4a2	1.72e-285	0.74	Nuf2	5.22e-153	0.251	Phgdh	1.65e-165	0.792	Pi16	0	0.82
Ednrb	9.72e-108	1.408	Tln1	1.89e-284	0.62	Lig1	2.43e-151	0.775	Prnp	4.18e-165	0.812	Meox1	0	0.815
Dnajb6	5.15e-106	0.278	Rps8	4.34e-280	0.478	Kif20a	4.72e-151	0.302	Tnfrsf12a	3.99e-164	0.79	Pdgfrb	0	0.807
Ptp4a1	1.7e-105	0.3	Myl9	6.49e-280	0.972	Ncapd2	5.01e-151	0.432	App	5.12e-164	0.65	Mmp23	0	0.788
Cetn3	1.7e-104	0.287	Rpl29	6.26e-278	0.647	Lmnb1	1.35e-150	0.673	Ifrd1	2.87e-159	0.568	Vtn	0	0.755
Eci2	5.57e-104	0.253	Frmd6	9.67e-278	0.639	Ccnb2	3.02e-146	0.634	Fam181b	6.6e-159	0.467	Gstm2	0	0.742
Mt2	8.25e-104	1.091	Itgav	1.19e-277	0.623	Foxm1	3.88e-146	0.297	0610040J01Rik	1.92e-157	0.434	Fbn2	0	0.723
Hnrnpdl	3.04e-103	0.288	Foxd3	2.04e-275	0.559	Ung	6.06e-145	0.411	Pxdc1	2.52e-157	0.693	C1s2	0	0.719
Zfp207	7.37e-102	0.302	Msrb1	4.24e-274	0.654	Mcm3	8.14e-144	0.63	Sertad1	4.15e-157	0.423	Clec1a	0	0.715
Sarnp	4.11e-101	0.305	Map4	1.2e-273	0.569	Tcf19	4.62e-143	0.49	Plvap	7.26e-156	0.602	Cd248	0	0.715
Sdha	7.31e-100	0.265	Ugp2	2.78e-273	0.528	Rrm1	4.32e-139	0.658	Wee1	1.35e-155	0.445	Cldn1	0	0.699
Dpm3	1.71e-99	0.286	Sox10	4.23e-273	0.433	Cenpq	8.33e-139	0.423	Zfp36	2.83e-155	0.521	Cdh11	0	0.698
Hnrnpr	3.94e-99	0.318	Pdgfa	4.49e-273	0.8	Kif22	3.05e-138	0.288	Tmem176b	1.19e-153	0.719	Sult5a1	0	0.697
Pfdn2	6.63e-99	0.331	Kcna6	2.54e-272	0.509	Incenp	5.55e-130	0.351	Plpp1	3.45e-153	0.747	P2ry14	0	0.676
Ube2e3	2.19e-98	0.348	Axl	1.98e-270	0.649	Cdkn3	1.93e-129	0.436	Saraf	7.66e-152	0.436	Meox2	0	0.645
Sirt2	4.98e-98	0.295	Deptor	1.05e-269	0.383	Nusap1	2.61e-129	0.423	Pdia4	1.64e-150	0.545	Scarf2	0	0.636
Zfand6	7.39e-97	0.31	Itm2a	1.22e-266	0.716	Ncapg2	4.23e-129	0.267	Pthlh	2.14e-150	0.78	Ebf2	0	0.63
Pten	7.7e-96	0.335	Map6	1.7e-266	0.486	Stmn1	4.76e-127	1.901	Lgmn	8.71e-149	0.454	Lsp1	0	0.625
Skp1a	9.83e-93	0.329	Ptprj	7.24e-266	0.532	Smc2	1.99e-122	0.8	Atp6v1e1	3e-148	0.612	Osr2	0	0.62
Hspa8	1.3e-92	0.641	Ppp1r14b	1.02e-265	0.643	Cks1b	3.9e-118	1.007	Rbp1	2.79e-146	0.604	Amn	0	0.618
1110001J03Rik	2.57e-91	0.272	Cfl1	3.71e-263	0.562	Cenpa	1.64e-117	1.066	Odc1	6.27e-146	0.547	Rpl39l	0	0.613
Mat2a	1.24e-90	0.329	Pea15a	4.24e-263	0.688	Ckap2	7.72e-116	0.501	Sec11c	1.18e-145	0.547	Plxdc1	0	0.613
Ewsr1	1.35e-90	0.378	Fam212a	1.6e-261	0.482	Tyms	1.98e-115	0.557	Ddost	6.73e-144	0.54	Pla1a	0	0.602
Gm10020	1.92e-90	1.827	Dst	2.69e-260	0.514	Pkmyt1	5.97e-115	0.26	Dnajb11	1.7e-143	0.486	Fap	0	0.577
Matr3	2.33e-90	0.366	S100a10	4.75e-260	0.741	Cenpp	1.75e-113	0.264	Btg2	2.22e-143	0.637	Msx1	0	0.566
Elavl1	4.25e-90	0.284	Fam63b	1.06e-259	0.433	Apitd1	9.44e-113	0.287	Col20a1	2.43e-143	1.585	Slit3	0	0.558
Smarca5	8.66e-90	0.332	Sash1	3.66e-258	0.462	Prim1	1.85e-111	0.29	Ddit3	3.89e-142	0.494	Mrc2	0	0.555
Cdv3	2.58e-89	0.326	Myo18a	7.47e-258	0.508	Tacc3	7.75e-110	0.352	Plxdc2	6.79e-142	0.479	Sbspon	0	0.55
Hypk	7.97e-89	0.384	Egfl8	7.74e-258	0.722	E2f1	2.58e-108	0.854	Lsamp	8.62e-142	0.355	Ptges	0	0.535
Pi4k2b	1.28e-88	0.272	Kitl	9.38e-258	0.514	Usp1	3.17e-108	0.482	Nsg2	1.79e-141	0.551	C1rb	0	0.531
Srsf2	2.35e-88	1.47	Gjc3	9.47e-258	0.595	Gins2	6.97e-108	0.56	Art3	2.32e-141	0.648	Pilra	0	0.53
Immp1l	2.81e-88	0.336	Srcin1	2.03e-257	0.512	Chaf1a	6.39e-107	0.38	Chka	5.07e-141	0.507	Emilin2	0	0.483
Ube2b	7.36e-88	0.328	Sptbn1	2.37e-257	0.624	Mcm4	8.57e-104	0.356	Ier5	2.39e-140	0.391	Prrx2	0	0.479
Nptn	1.75e-86	0.301	Rpl31	3.24e-256	0.49	Arhgap11a	2.45e-103	0.274	Fuca1	2.54e-140	0.613	Cgnl1	0	0.453
Wtap	6.65e-86	0.262	Tgfb1i1	2.17e-255	0.551	Dut	2.81e-103	0.907	Bsg	5.4e-139	0.605	Ecm2	0	0.444
Stx7	1.91e-85	0.273	Lrrc8c	3.77e-255	0.466	Smc4	4.26e-103	0.9	Creld2	7.34e-139	0.503	Hic1	0	0.439
Asah1	4.91e-85	0.293	Il1rap	1.04e-254	0.606	Haus4	2.09e-100	0.32	Anxa5	1.63e-138	0.709	Gm5900	0	0.428
Arf6	9.33e-85	0.395	Tfap2b	1.31e-254	0.433	Cdc20	3.51e-100	0.515	Sdf2l1	1.29e-137	0.652	Ifi203	0	0.427
Ddx5	1.29e-84	0.993	Itga6	1.8e-254	0.501	Fen1	1.96e-99	0.357	Dnajc3	2.74e-136	0.502	Ednra	0	0.412
Gm10036	1.43e-84	1.786	Tns3	3.28e-253	0.596	Rpa2	1.32e-98	0.506	Emc7	9.51e-136	0.495	Egfr	0	0.373
Srsf7	1.97e-84	0.334	Cspg4	2.11e-252	0.715	Hmgb2	2.07e-96	1.304	Cdkn2b	1.18e-135	0.914	Cpxm2	7.95e-307	0.572
Ilkap	6.43e-84	0.315	Dbi	1.5e-250	0.689	Knstrn	1.27e-95	0.427	Itm2c	2.34e-135	0.535	Bdnf	1.63e-299	0.77
Whsc1l1	6.64e-82	0.256	Mmp15	1.12e-249	0.515	Hmgb3	2.89e-93	0.649	Ckb	6.67e-135	0.737	Foxs1	2.28e-297	0.417
Capza2	7.94e-82	0.351	Cadm4	1.19e-249	0.672	Tipin	2.56e-92	0.789	Tagln2	1.3e-134	0.665	Medag	2.96e-295	0.412
Rpl15	1.44e-81	0.843	Micall2	3.04e-249	0.515	Dbf4	6.44e-92	0.342	Cd82	9.28e-134	0.425	Adam33	1.04e-294	0.357
Rpl36	1.65e-81	0.429	Fam89a	9.88e-249	0.563	Topbp1	2.99e-91	0.34	Tusc3	5.79e-133	0.487	Adamts2	8.39e-293	1.159
Gm10269	4.9e-81	1.609	Ptrf	2.47e-248	0.642	Fam111a	4.2e-91	0.56	Hsd17b11	4.71e-132	0.361	Has1	5.18e-292	1.063
Cbx3	4.27e-80	0.302	Slc35f1	8.47e-246	0.53	Rfc5	1.04e-90	0.358	Cox6b2	6.33e-132	0.603	Bicc1	9.63e-292	1.033
Tmco1	2.74e-79	0.448	Nrn1	5.07e-245	0.581	Cdt1	3.04e-90	0.307	Creb5	6.57e-132	0.701	Pdpn	1.04e-291	0.467
Acot9	6.83e-79	0.256	Dynlrb1	9.92e-245	0.692	2700094K13Rik	2.09e-87	1.072	Cadm3	2.84e-131	0.496	Pcp4l1	1.15e-291	0.631
Ldhb	1.33e-78	0.266	Foxo1	9.98e-245	0.52	Dnmt1	1.5e-85	0.46	Nucb1	1.46e-130	0.482	Col1a1	1.82e-290	3.465
mt-Nd5	2.75e-78	0.363	Vcan	3.3e-244	0.595	Lsm2	2.51e-85	0.731	Cers2	1.59e-129	0.481	Rgs5	4.58e-290	1.107
Btg1	6.93e-78	1.463	Ccnd1	7.72e-244	0.853	Rangap1	2.28e-82	0.471	Prdx6	4.32e-129	0.552	Kng2	1.5e-288	1.148
Ctnnb1	9.9e-78	0.391	Zfp536	1.38e-243	0.491	Mcm7	2.96e-82	0.311	Ncam1	8.08e-129	0.362	Sox9	4.4e-288	0.429
Acaa2	5.37e-77	0.284	Erbb3	1.78e-243	0.47	Snrpd1	1.45e-80	0.84	Atf3	1.56e-128	0.546	B4galnt1	4.83e-288	0.34
Sf1	2.67e-75	0.306	Col5a3	3.53e-243	0.624	Ran	1.83e-80	0.932	Sfrp5	1.73e-128	0.89	Serpine1	2.72e-287	1.67
Hnrnpm	8.26e-75	0.429	Prelid1	3.78e-242	0.623	Ccdc34	1.13e-77	0.816	Tm4sf1	1.63e-127	0.746	Col26a1	6.82e-287	0.972
Yipf4	2.8e-74	0.335	Rps7	7.57e-242	0.474	Ccne1	4.99e-77	0.362	Slc35b1	1.91e-126	0.535	Tgfbi	3.09e-286	2.491
Pole4	3.94e-74	0.419	Rpsa	1.37e-241	0.569	Rfc4	1.7e-75	0.367	Ak1	4.96e-126	0.646	Ctsk	2.32e-285	1.61
Golga7	4.05e-74	0.429	Rpl30	1.74e-241	0.535	H2afz	4.26e-75	1.131	Fosl1	6.29e-126	0.352	Bmp7	8.09e-285	0.465
Rsrc2	1.2e-73	0.392	Reep3	9.28e-241	0.498	Pold1	5.53e-75	0.266	Zfand5	6.49e-126	0.397	Ptx3	2.46e-282	0.831
Rpl6l	1.28e-73	1.504	Ets1	5.29e-240	0.337	Pmf1	2.62e-73	0.507	Atf5	7.11e-126	0.78	Scara3	7.31e-281	0.318
Phb	1.38e-73	0.254	Tenm3	1.84e-239	0.516	Tuba1b	7.99e-73	0.964	Maged2	8.19e-125	0.508	Wisp1	5.76e-280	0.489
Srsf10	1.99e-73	0.425	Gas7	1.24e-238	0.633	Nasp	3.31e-72	0.395	Syt4	3.61e-124	1.248	Lama2	1.52e-278	0.625
Cldnd1	2.07e-73	0.358	Rpl10a	3.83e-238	0.492	Tmpo	1.07e-70	0.627	Mapk3	1.66e-123	0.5	Il1r1	2.43e-278	0.419
Tpd52	1.63e-72	0.312	Rps10	1.64e-233	0.47	Ezh2	2.68e-70	0.564	Rgcc	5.13e-123	0.667	Ddr2	2.72e-276	0.441
Gpnmb	5.42e-72	1.543	Cdc42ep5	3.7e-233	0.584	Hat1	6.36e-70	0.404	Serpinh1	6.25e-122	0.629	Fxyd6	2.56e-275	0.935
Dazap2	8.09e-72	0.464	Rps2	1.26e-232	0.474	Psmc3ip	6.54e-70	0.291	Rhob	1.31e-120	0.678	Plac8	2.96e-274	0.874
Syf2	2.19e-71	0.428	Anxa6	3.28e-232	0.534	Diaph3	3.4e-69	0.361	Capg	1.65e-119	0.616	Pdgfra	4.36e-274	0.408
Ech1	2.22e-71	0.426	Psmb8	3.76e-232	0.397	Ranbp1	1.8e-68	0.885	Sod3	1.91e-119	0.566	Dnm1	6.73e-272	0.389
Fundc1	3.16e-71	0.267	Cryab	1.39e-231	0.762	Anp32b	2.51e-68	0.821	Cd47	1.31e-118	0.472	Rcsd1	1.29e-270	0.337
Tor1aip2	5.21e-71	0.351	Emp2	5.15e-231	0.503	Rbm3	9.23e-68	0.73	Egr1	5.08e-117	0.404	Adcy7	7.11e-269	0.327
Rps26-ps1	5.92e-71	1.754	Nisch	6.87e-231	0.49	Dnajc9	1.35e-67	0.489	Jun	5.48e-117	0.435	Sulf1	7.79e-269	0.421
Tapbp	1.27e-70	0.277	Rplp1	5.97e-230	0.43	Cntln	1.24e-66	0.334	Cmtm5	7.7e-117	0.605	Gcg	2.87e-268	0.424
Oxct1	4.89e-70	0.315	1810058I24Rik	7.94e-230	0.555	Rnaseh2b	1.67e-65	0.44	Fkbp7	3.34e-115	0.451	Rasgrp2	4.16e-268	1.156
Tacc1	5.16e-70	0.447	Adamtsl1	6.93e-229	0.542	Dtymk	2.45e-63	0.701	Rcn3	4.44e-115	0.399	Naalad2	2.88e-267	0.346
Fus	1.53e-69	0.421	Qk	7.43e-229	0.492	Pcna	4.22e-63	0.448	Ecm1	3.6e-114	0.481	Lrrc32	2.66e-264	0.439
Atp6v0b	1.75e-69	0.382	Gpm6b	1.13e-228	0.715	Hn1l	5.09e-63	0.348	Tmed9	9.99e-114	0.437	Cfi	1.9e-263	0.419
Ss18	1.76e-69	0.268	Mef2c	3.98e-227	0.573	Hjurp	5.11e-63	0.363	Tsc22d2	1.12e-113	0.367	Crispld1	4.14e-263	0.291
Tmem258	4.18e-69	0.292	Itgb1	9.22e-227	0.656	Dctpp1	5.37e-61	0.535	9530068E07Rik	4.6e-113	0.45	Col8a1	2.6e-262	1.79
Rpl37	5.7e-69	0.373	S100a16	9.49e-227	0.694	Tubb6	1.15e-60	0.791	Nr4a2	6.83e-113	0.638	Gas6	1.18e-261	0.916
Serinc3	6.21e-69	0.432	Rps16	5.76e-226	0.382	Rfc3	2.08e-59	0.361	Arl3	1.7e-112	0.4	Pcdh19	3.62e-261	0.337
Sqle	1.03e-68	0.259	Nacc2	3.64e-225	0.511	H2afx	6.52e-59	0.564	Dag1	1.92e-112	0.609	Podn	2.2e-259	0.377
Dtnbp1	1.26e-68	0.264	Atp2b4	1.51e-224	0.382	Cmc2	1.06e-58	0.433	Camk2n1	9.62e-112	0.473	Mgp	9.94e-258	2.866
Oat	2.08e-68	0.465	Aqp1	2.5e-224	0.669	Hist1h1e	3.26e-58	0.264	Arl4a	1e-111	0.382	Pamr1	2.48e-255	0.349
Wdr89	5.81e-68	1.376	Tax1bp3	8.05e-224	0.577	Rpa1	6e-58	0.33	Nupr1	1.12e-111	0.956	BC028528	2.68e-254	0.446
Sptssa	2.54e-67	0.362	Klhl30	2.28e-223	0.396	Lsm5	1.05e-57	0.512	Asns	8.79e-111	0.64	Nipal1	2.77e-253	0.379
Rassf1	4.1e-67	0.453	Nme1	1.29e-221	0.67	Ppih	1.71e-56	0.376	Mdh1	1.29e-110	0.448	Cx3cl1	1.37e-252	0.435
Dnajc1	1.71e-66	0.269	Prex2	1.36e-221	0.343	Erh	5.93e-56	0.618	Txnl1	1.34e-110	0.414	Lrrc17	1.26e-250	0.341
Ngdn	1.87e-66	0.271	Nras	9.38e-221	0.411	Nucks1	6.43e-56	0.624	Cd9	1.36e-110	0.442	Abhd11os	1.28e-250	0.329
Lgals3	1.87e-66	1.22	Cdk6	2.35e-220	0.577	Nt5dc2	1.23e-55	0.358	Nudt9	2.9e-110	0.398	Procr	3.75e-250	0.318
Stk11	2.07e-66	0.339	Chl1	4.64e-220	0.543	Cks2	1.68e-55	0.9	Gpr19	3.07e-110	0.312	Tmem119	6.42e-247	0.419
Sec62	4.89e-66	0.276	Sh3glb1	5.77e-220	0.578	Snrpe	4.12e-55	0.654	Sf3b1	1.34e-109	0.385	Thbs3	7.13e-246	0.387
Spcs2	6.78e-66	0.345	Nedd4	1.47e-219	0.491	Mrpl18	4.74e-55	0.54	Siah2	8.98e-108	0.27	Sned1	1.15e-245	0.298
Prdx1	9.26e-66	0.488	Rasgef1c	3.54e-218	0.484	Kpnb1	5.12e-55	0.463	Ctsd	1.28e-107	0.615	Gm10260	1.07e-244	1.375
Rpl13a-ps1	1.08e-65	1.462	Ccnd3	1.18e-217	0.616	Dynlt1f	1.67e-54	0.526	Tmem59	4e-107	0.404	Prelp	4.39e-244	0.67
Acadvl	1.11e-65	0.259	Pdlim1	1.65e-217	0.529	Dek	3.47e-54	0.649	Fcgr2b	4.43e-107	0.912	C1ra	3.87e-243	0.455
Tbc1d10a	4.52e-65	0.291	Rpl17	1.69e-217	0.382	Hnrnpab	6.53e-54	0.617	Selk	4.73e-107	0.407	Thbd	2.2e-240	0.571
Sypl	1.67e-64	0.457	Arpc1b	3.96e-217	0.615	Siva1	3.42e-53	0.629	Spty2d1	5.52e-107	0.354	Acp5	4.26e-240	0.403
Tmx1	1.14e-63	0.335	Metrn	1.14e-216	0.558	Hmgn2	6.21e-53	0.583	Apoe	2.22e-106	1.136	Saa2	8.51e-240	0.6
Nop10	1.95e-63	0.427	Ly6a	1.41e-216	0.776	Ppil1	1.4e-52	0.372	Baiap2	2.63e-106	0.538	Abca8a	8.93e-240	0.724
Cdk9	1.7e-62	0.292	Serpina3n	3.67e-216	0.497	Tubb5	2.06e-52	0.756	Top1	3.26e-106	0.385	Clmp	5.76e-239	0.305
Rbbp7	2.6e-62	0.492	Crlf1	9.72e-216	0.502	Xpo1	5.87e-52	0.3	Lgi4	5.47e-106	0.578	Ucp2	1.95e-238	0.721
Hadhb	7.31e-62	0.417	Rhoc	1.16e-214	0.641	Nrm	2.28e-51	0.292	Tmem159	6.91e-106	0.47	Clec3b	3.22e-237	0.688
Arhgef2	1.42e-61	0.3	Rras	2.39e-214	0.487	Orc6	4.94e-51	0.339	Adam23	2.97e-105	0.588	Ptgs2	1.42e-234	0.464
Klf13	3.03e-61	0.516	Epb41l4b	8.06e-214	0.392	Psip1	1.09e-50	0.513	Pla2g16	6.83e-105	0.525	Gm12840	5.91e-234	0.747
Jmjd6	3.21e-61	0.266	Calm3	1.81e-213	0.564	Sae1	1.28e-49	0.401	Ergic3	6.98e-105	0.417	Arhgdib	6.85e-233	0.844
Cd164	4.26e-61	0.273	Ninj1	7.31e-213	0.544	Exosc8	4.63e-49	0.306	Ctsz	9.22e-105	0.356	Ly6e	5.4e-231	1.039
Lamp2	4.63e-61	0.408	C1galt1	7.98e-213	0.368	Pfn1	1.89e-48	0.499	Scn1b	1.11e-104	1.117	Gem	1.51e-230	1.231
Eci1	1.61e-60	0.261	Cdh2	9.2e-213	0.408	Nap1l1	1.9e-48	0.544	Bche	3.29e-104	0.432	Tpbg	2.21e-230	0.27
Tra2b	8.5e-60	0.548	Abracl	1.3e-212	0.481	Mrpl51	3.17e-48	0.543	Ccnl1	6.2e-104	0.264	Olfml3	2.07e-229	2.012
Msmo1	2.83e-59	0.374	Vat1	1.08e-211	0.445	Whsc1	5.48e-48	0.295	Mmp2	3.29e-103	0.514	Pcolce	4.03e-229	2.203
Dnajb1	1.41e-58	0.383	Tspan17	1.87e-211	0.506	Nxt1	1.65e-47	0.398	Tnc	4.8e-103	0.682	Dapk2	5.66e-228	0.399
Sumo1	6.81e-58	0.343	Esyt1	3.69e-211	0.392	Myl9	3.82e-47	0.801	Vimp	5.08e-103	0.437	Osmr	1.45e-227	0.581
Phip	7.48e-58	0.268	Cotl1	7.15e-211	0.615	Mlf1	7.71e-47	0.256	Maff	6.7e-103	0.345	Stra6	4.79e-227	0.404
Plscr1	1.06e-57	0.274	Sh3pxd2a	9.54e-211	0.502	Hnrnpd	1.01e-46	0.428	Mthfd2	1.53e-102	0.545	Cd302	6.59e-227	1.438
Pgrmc1	1.19e-57	0.461	Tmem160	1.1e-210	0.497	Hint1	6.42e-46	0.52	Tspan6	1.79e-102	0.422	D630033O11Rik	1.39e-226	0.466
Polr2a	1.85e-57	0.291	Hdgf	2.4e-210	0.501	Phf5a	3.24e-45	0.458	Fxyd1	1.85e-102	0.675	Dact1	9.63e-226	0.463
Emd	5.79e-57	0.512	Pdlim7	6.1e-210	0.541	Tubg1	2.04e-44	0.314	Hexa	4.36e-102	0.453	Ifi202b	1.64e-225	0.292
Nop56	3.53e-56	0.296	Ntm	7.9e-210	0.493	Mis18a	3.74e-44	0.27	Fkbp2	4.51e-102	0.376	Cyp4b1	2.08e-225	0.369
Ubl7	6.54e-56	0.291	Mgat4b	1.51e-209	0.344	Alyref	1.36e-43	0.338	Zbtb7a	7.13e-102	0.429	Fmo1	3.77e-224	0.308
Tsc22d1	1.63e-55	0.401	Fam213b	2.15e-209	0.506	Dpy30	5.49e-43	0.378	Arl1	1.6e-101	0.393	Ccl7	3.07e-223	1.215
Rap2b	1.64e-55	0.503	Gpc1	8.45e-209	0.405	Larp7	1.08e-42	0.301	Pgam1	2.89e-101	0.519	Fbln7	9.13e-223	0.821
Cyb5a	2.38e-55	0.369	Mcam	1.06e-206	0.589	Lsm6	1.59e-42	0.445	Zfp703	9.83e-101	0.409	Ifitm1	2.11e-222	0.628
Thap3	2.76e-55	0.253	Fabp7	2.82e-206	0.421	Haus1	3.75e-42	0.281	Dusp6	1.2e-100	0.496	Cebpb	1.34e-221	1.148
Hibadh	3.11e-55	0.354	Ssfa2	1.14e-205	0.383	Lgals1	5.93e-42	0.568	Anxa1	1.48e-100	0.679	Gfpt2	7.86e-220	0.557
Eno1	3.19e-55	0.368	Synpo	5.06e-205	0.41	Smc6	8.38e-42	0.367	Ephx1	1.54e-100	0.373	Adamts4	8.34e-220	0.903
Rbm22	4.79e-55	0.309	Cap1	1.84e-204	0.322	Tagln2	8.63e-42	0.672	Orai1	2.16e-100	0.474	Ptch2	3.46e-219	0.28
Hmgcs1	5e-55	0.372	Lamtor1	2.4e-204	0.454	Gjc1	1.91e-41	0.317	Atp1a2	3.73e-100	0.621	Bgn	2.97e-217	2.266
Ncam1	6.56e-55	0.335	Scn7a	4.49e-204	0.576	Abracl	1.91e-41	0.536	Tvp23b	1.72e-99	0.282	Ndn	1.39e-216	0.388
St13	2.05e-54	0.536	Rps23	5.11e-203	0.329	Smc1a	7.09e-41	0.308	3632451O06Rik	1.87e-99	0.549	Rarres2	1.8e-215	1.417
Hnrnph2	3.31e-54	0.394	Gm2115	1.38e-202	0.411	Pttg1	1.5e-40	0.473	Matn4	2.49e-99	0.519	Rarres1	2.08e-215	0.484
Rab18	4.68e-54	0.416	Pam	1.39e-202	0.619	H2afv	3.62e-40	0.627	Ajap1	1.43e-98	0.522	Ltbp4	9.24e-214	1.065
Insig2	1.92e-53	0.299	Fads1	1.46e-201	0.446	Paqr4	6.98e-40	0.302	Psrc1	1.86e-98	0.413	P3h3	3.08e-213	0.791
Slc39a1	3.58e-53	0.366	Slc6a6	1.58e-201	0.464	Brip1os	7.49e-40	0.25	Adk	2.1e-98	0.484	Hist1h2al	1.4e-212	0.451
Id2	8.78e-53	1.79	Cd59a	1.59e-201	0.519	Ncaph2	6.12e-39	0.31	Por	4.55e-98	0.353	Adgrd1	8.46e-212	0.312
Rps6kb1	2.53e-52	0.252	Slitrk6	1.7e-201	0.387	Anp32e	1.24e-38	0.431	Ehd4	7.17e-98	0.51	Cd53	1.08e-211	0.538
Tmx2	4.71e-52	0.356	Cela1	1.81e-201	0.479	Tpm4	2.74e-38	0.541	Hspa9	4.83e-97	0.416	Serpina1b	1.47e-211	1.543
Irf2bpl	6.87e-51	0.494	Ndufv3	3.97e-201	0.483	Ssrp1	5.09e-38	0.383	Cpm	9.4e-97	0.527	Fstl1	3.35e-210	1.65
Camk2d	8.62e-51	0.462	Rpl21	4.65e-200	0.387	Snrpa1	6.98e-38	0.318	Pvr	1.79e-96	0.332	Svep1	3.46e-210	0.439
Nav2	1.52e-50	0.361	Ptk2	8.54e-200	0.434	2700029M09Rik	7.92e-38	0.338	Tcn2	4.1e-96	0.392	Aebp1	4.7e-210	1.611
43531	3.26e-49	0.306	Lgi4	1.83e-199	0.531	Nsg1	8.24e-38	0.351	Tmem176a	6.89e-96	0.577	Sparcl1	1.61e-207	2.047
Spg21	3.68e-49	0.515	Adgra2	2.37e-199	0.409	Ppia	8.4e-38	0.391	Sqstm1	7.22e-96	0.354	Meg3	1.61e-204	1.827
Hspa1a	4.5e-49	1.31	Olfml2a	4.39e-199	0.437	Lsm3	8.93e-38	0.388	Psmc4	8.89e-96	0.396	Tshz2	2.24e-204	0.415
