# Supplementary material for: A novel mouse model demonstrates that oncogenic melanocyte stem cells engender melanoma resembling human disease
Source: Nat Commun. 2019 Nov 4;10:5023. doi: 10.1038/s41467-019-12733-1 (PMC6828673; doi:10.1038/s41467-019-12733-1)
Supplement: Supplementary file 5 — Source Data [file 41467_2019_12733_MOESM5_ESM.xlsx]

## Sheet: Figure 1
Figure 1c									Figure 1d									Figure 1e									Figure 1h
Percentage of reporter+ cells in Dct+ cells inside the hair follicle (HF)									Percentage of Sox10+ cells in reporter+ cells in the dermis									Percentage of Nestin+ cells in reporter+ cells in the dermis									Percentage of GFP+ cells in Tomato+ cells in the HF and dermal compartment
c-Kit mice		c-Kit HF (%)		Tyr mice		Tyr HF (%)			c-Kit mice		c-Kit Derm (%)		Tyr mice		Tyr Derm (%)			c-Kit mice		c-Kit Derm (%)		Tyr mice		Tyr Derm (%)			HF
mouse #1	HF1	100		mouse #1	HF1	100			mouse #1	Area1	0		mouse #1	Area1	16.6667			mouse #1	Area1	0		mouse #1	Area1	0			c-Kit mice		c-Kit HF (%)		Tyr mice		Tyr HF (%)
	HF2	100			HF2	100				Area2	0			Area2	42.8571				Area2	0			Area2	0			mouse #1	HF1	100		mouse #1	HF1	100
	HF3	100			HF3	100				Area3	0			Area3	25				Area3	0			Area3	100				HF2	93.75			HF2	100
	HF4	75			HF4	66.6667				Area4	0			Area4	33.3333				Area4	0			Area4	0				HF3	100			HF3	100
	HF5	50			HF5	50				Area5	0			Area5	50				Area5	0			Area5	33.3333			mouse #2	HF4	100		mouse #2	HF4	100
	HF6	50			HF6	60			mouse #2	Area6	0		mouse #2	Area6	50				Area6	0			Area6	100				HF5	100			HF5	81.8182
	HF7	100			HF7	40				Area7	0			Area7	60				Area7	0			Area7	66.6667				HF6	100			HF6	100
	HF8	75			HF8	100				Area8	0			Area8	57.1429				Area8	0			Area8	50			mouse #3	HF7	83.3333		mouse #3	HF7	107.692
	HF9	50			HF9	100				Area9	0			Area9	30				Area9	0			Area9	0				HF8	100			HF8	100
	HF10	50			HF10	100			mouse #3	Area10	0			Area10	100				Area10	0			Area10	0				HF9	100			HF9	106.667
	HF11	100			HF11	100				Area11	0		mouse #3	Area11	33.3333			mouse #2	Area11	0		mouse #2	Area11	0
	HF12	100			HF12	25				Area12	0			Area12	63.6364				Area12	0			Area12	0
	HF13	66.6667			HF13	66.6667				Area13	0			Area13	50				Area13	0			Area13	0
	HF14	66.6667			HF14	33.3333								Area14	71.4286				Area14	0			Area14	0			Derm
	HF15	50			HF15	100								Area15	75				Area15	0			Area15	50			c-Kit mice		c-Kit Derm (%)		Tyr mice		Tyr Derm (%)
	HF16	50			HF16	50													Area16	0			Area16	100			mouse #1	Area1	0		mouse #1	Area1	40
	HF17	100			HF17	100													Area17	0			Area17	100				Area2	0			Area2	25
	HF18	100			HF18	100													Area18	0			Area18	0				Area3	0			Area3	37.5
	HF19	66.6667			HF19	100													Area19	0			Area19	100			mouse #2	Area4	0		mouse #2	Area4	16.6667
	HF20	50			HF20	50													Area20	0			Area20	50				Area5	0			Area5	40
mouse #2	HF21	66.6667		mouse #2	HF21	100												mouse #3	Area21	0		mouse #3	Area21	100				Area6	0			Area6	0
	HF22	50			HF22	100													Area22	0			Area22	50			mouse #3	Area7	0		mouse #3	Area7	0
	HF23	100			HF23	0													Area23	0			Area23	100				Area8	7.14286			Area8	40
	HF24	100			HF24	20													Area24	0			Area24	0				Area9	0			Area9	40
	HF25	66.6667			HF25	100													Area25	0			Area25	0
	HF26	100			HF26	100													Area26	0			Area26	0
	HF27	100			HF27	25													Area27	0			Area27	100
	HF28	100			HF28	33.3333													Area28	0			Area28	100
	HF29	75			HF29	66.6667													Area29	0			Area29	50
	HF30	66.6667			HF30	66.6667													Area30	0			Area30	33.3333
	HF31	100			HF31	100																	Area31	50
	HF32	100			HF32	33.3333																	Area32	0
	HF33	66.6667			HF33	75																	Area33	0
	HF34	66.6667			HF34	33.3333																	Area34	0
	HF35	100			HF35	50																	Area35	100
	HF36	100			HF36	25																	Area36	100
	HF37	66.6667			HF37	33.3333																	Area37	100
	HF38	50			HF38	100																	Area38	100
	HF39	100			HF39	100																	Area39	50
	HF40	50			HF40	100																	Area40	0
mouse #3	HF41	100		mouse #3	HF41	66.6667																	Area41	100
	HF42	50			HF42	100																	Area42	0
	HF43	83.3333			HF43	33.3333																	Area43	0
	HF44	100			HF44	50																	Area44	0
	HF45	66.6667			HF45	100
	HF46	100			HF46	100
	HF47	50			HF47	100
	HF48	75			HF48	100
	HF49	100			HF49	60
	HF50	100			HF50	50
	HF51	50			HF51	66.6667
	HF52	66.6667			HF52	100
	HF53	66.6667			HF53	40
	HF54	50			HF54	25
	HF55	50			HF55	40
	HF56	40			HF56	100
	HF57	50			HF57	100
	HF58	50			HF58	100
	HF59	50			HF59	100
	HF60	25			HF60	50

## Sheet: Figure 2
Figure 2b									Figure 2c									Figure 2e
Percentage of pAKT+ cells in Dct+ McSCs									Percentage of Ki67+ cells in Dct+ McSCs									Percentage of 6um tissue sections (>500um length) that contain Dct+/GFP+ epidermal melanocytes
Control		pAkt/Dct(%)		c-Kit:Braf:Pten		pAkt/Dct(%)			Control		Ki67/Dct(%)		c-Kit:Braf:Pten		Ki67/Dct(%)				Control	c-Kit:Braf:Pten
mouse #1	HF1	0		mouse #1	HF1	75			mouse #1	HF1	75		mouse #1	HF1	63.6364			mouse #1	0	85
	HF2	0			HF2	100				HF2	66.6667			HF2	100			mouse #2	0	90
	HF3	0			HF3	100				HF3	0			HF3	80			mouse #3	0	100
	HF4	0			HF4	100				HF4	50			HF4	60
	HF5	0			HF5	100				HF5	50			HF5	50
	HF6	0			HF6	75				HF6	0			HF6	75
	HF7	0			HF7	87.5				HF7	33.3333			HF7	71.4286
	HF8	0			HF8	14.2857				HF8	50			HF8	60
	HF9	0			HF9	83.3333				HF9	60			HF9	71.4286
	HF10	0			HF10	50				HF10	0			HF10	80
mouse #2	HF11	0			HF11	50			mouse #2	HF11	50			HF11	83.3333
	HF12	0			HF12	33.3333				HF12	33.3333			HF12	50
	HF13	0			HF13	40				HF13	0			HF13	83.3333
	HF14	0		mouse #2	HF14	40				HF14	0			HF14	66.6667
	HF15	0			HF15	25				HF15	50			HF15	66.6667
	HF16	0			HF16	33.3333				HF16	25			HF16	66.6667
	HF17	0			HF17	20				HF17	50		mouse #2	HF17	83.3333
	HF18	0			HF18	25				HF18	0			HF18	40
	HF19	0			HF19	25				HF19	33.3333			HF19	37.5
	HF20	0			HF20	60				HF20	40			HF20	33.3333
mouse #3	HF21	0			HF21	100			mouse #3	HF21	33.3333			HF21	83.3333
	HF22	0			HF22	40				HF22	50			HF22	40
	HF23	0			HF23	80				HF23	75			HF23	37.5
	HF24	0		mouse #3	HF24	40				HF24	0			HF24	75
	HF25	0			HF25	25				HF25	50			HF25	90
	HF26	0			HF26	50				HF26	33.3333			HF26	66.6667
	HF27	0			HF27	0				HF27	25		mouse #3	HF27	50
	HF28	0			HF28	33.3333				HF28	0			HF28	100
	HF29	0			HF29	0				HF29	33.3333			HF29	71.4286
	HF30	0			HF30	12.5				HF30	25			HF30	66.6667
					HF31	33.3333								HF31	100
					HF32	42.8571								HF32	100
					HF33	83.3333								HF33	50
														HF34	87.5
														HF35	60
														HF36	66.6667

## Sheet: Figure 3
Figure 3e
Percentage of HFs with Ki67+Dct+ McSCs
	c-Kit:Braf:Pten Anagen (%)	c-Kit:Braf:Pten Telogen (%)	c-Kit:Braf:Pten:β-cat-STA Telogen (%)
mouse 1	90	0	70
mouse 2	95	0	60
mouse 3	95	0	80
Figure 3j
Percentage of 6um tissue sections (>500um length) with Dct+ epidermal melanocytes
	c-Kit:Braf:Pten (%)	c-Kit:Braf:Pten:β-cat-STA (%)	c-Kit:Braf:Pten:β-cat-STA:Edn1 (%)
mouse 1	0	0	100
mouse 2	0	0	100
mouse 3	0	0	95
Figure 3l
Percentage of interfollicular areas that contain >5 Tomato+/Dct+ dermal melanoma cells
	c-Kit:Braf:Pten:β-cat-STA:Edn1 (%)	Tyr:Braf:Pten:β-cat-STA:Edn1 (%)
mouse 1	5	95
mouse 2	15	70
mouse 3	5	90

## Sheet: Figure 4
Figure 4h
Percentage of pigment, Dct, Nestin, GFAP and Tubb3 in GFP+ dermal melanoma cells
Pigment
		22d-pigment/GFP (%)				30d-pigment/GFP (%)
Tumor1	Area1	94.964		Tumor1	Area1	2.8777
	Area2	38.7665			Area2	10.1266
	Area3	62.585			Area3	18.6301
Tumor2	Area4	81.6568			Area4	12.7371
	Area5	67.5926		Tumor2	Area5	5.08475
	Area6	98.5507			Area6	5.47445
	Area7	79.5918			Area7	13.9205
Tumor3	Area8	24.359			Area8	27.2727
	Area9	57.6923		Tumor3	Area9	4.8913
	Area10	48.4848			Area10	8.4507
					Area11	9.06667
					Area12	7.25552
Dct
		22d-Dct/GFP (%)				30d-Dct/GFP (%)
Tumor1	Area1	98.5612		Tumor1	Area1	2.15827
	Area2	35.2423			Area2	7.91139
	Area3	43.5374			Area3	15.0685
Tumor2	Area4	85.2071			Area4	8.67209
	Area5	61.1111		Tumor2	Area5	3.38983
	Area6	92.7536			Area6	2.55474
	Area7	76.5306			Area7	13.6364
Tumor3	Area8	28.8462			Area8	26.6458
	Area9	48.9011		Tumor3	Area9	5.43478
	Area10	38.3838			Area10	7.277
					Area11	5.86667
					Area12	6.62461
Nestin
		22d-Nestin/GFP (%)				30d-Nestin/GFP (%)
Tumor1	Area1	8.55615		Tumor1	Area1	98.7342
	Area2	0.591716			Area2	92.0863
	Area3	2.11864			Area3	88.1857
	Area4	0			Area4	96.875
Tumor2	Area5	0		Tumor2	Area5	96.7568
	Area6	0			Area6	85.7143
Tumor3	Area7	0		Tumor3	Area7	46.0938
	Area8	3.7037			Area8	70.073
	Area9	0			Area9	60.1351
	Area10	2.30415			Area10	81.25
GFAP
		22d-GFAP/GFP (%)				30d-GFAP/GFP (%)
Tumor1	Area1	0		Tumor1	Area1	100
	Area2	0			Area2	98.1132
	Area3	0.8			Area3	29.0698
	Area4	0			Area4	92.1053
Tumor2	Area5	0		Tumor2	Area5	100
	Area6	0			Area6	89.5349
Tumor3	Area7	0		Tumor3	Area7	0
	Area8	0			Area8	0
	Area9	0			Area9	0
	Area10	0			Area10	98.7342
Tubb3
		22d-Tubb3/GFP (%)				30d-Tubb3/GFP (%)
Tumor1	Area1	15.5378		Tumor1	Area1	98.2857
	Area2	5.55556			Area2	92.0635
	Area3	26.4423			Area3	83.1081
	Area4	13.6364			Area4	63.0058
Tumor2	Area5	1.39535		Tumor2	Area5	89.9083
	Area6	0.507614			Area6	80.0813
Tumor3	Area7	21.1538		Tumor3	Area7	94.0239
	Area8	2.6455			Area8	90.7173
	Area9	18.5185			Area9	73.6402
	Area10	1.5748			Area10	50.2326

## Sheet: Figure 5
Figure 5g
log2 fold changes of indicated markers in melanoma cells compared to normal McSCs identified in RNA-seq
GeneName	log2 Fold Change	P Value	FDR
Dct	-3.52523	0.0290943	0.138016
Mitf	-1.46047	0.242108	0.478548
Tyr	-0.696619	0.680732	0.861935
S100b	4.0257	0.00420132	0.0442967
Tubb3	5.23893	0.00681716	0.0587921
Nes	12.7425	1.04541e-08	9.92951e-07

## Sheet: Supplementary Figure 1
Supplementary Figure 1f
Percentage of Tomato positive cells located in the hair follicle (HF) or dermal compartment
	HF (%)	Dermis (%)
mouse 1	82.98	17.02
mouse 2	90.48	9.52
mouse 3	92.68	7.32

## Sheet: Supplementary Figure 2
Supplementary Figure 2c
Percentage of Ki67+ cells in Tomato+ McSCs
Ctrl		Ki67/Tomato(%)		c-Kit:Braf		Ki67/Tomato(%)		c-Kit:Pten		Ki67/Tomato(%)
mouse #1	HF1	0		mouse #1	HF1	0		mouse #1	HF1	0
	HF2	0			HF2	0			HF2	0
	HF3	100			HF3	100			HF3	100
	HF4	50			HF4	66.6667			HF4	50
	HF5	33.3333			HF5	50			HF5	33.3333
	HF6	0			HF6	0			HF6	0
	HF7	100			HF7	100			HF7	100
	HF8	0			HF8	50			HF8	100
	HF9	0			HF9	0			HF9	50
	HF10	33.3333			HF10	0			HF10	0
mouse #2	HF11	50		mouse #2	HF11	50		mouse #2	HF11	0
	HF12	0			HF12	0			HF12	0
	HF13	0			HF13	0			HF13	50
	HF14	50			HF14	0			HF14	0
	HF15	0			HF15	0			HF15	0
	HF16	0			HF16	0			HF16	0
	HF17	25			HF17	100			HF17	33.3333
	HF18	0			HF18	0			HF18	0
	HF19	0			HF19	33.3333			HF19	0
	HF20	0			HF20	0			HF20	0

## Sheet: Supplementary Figure 3
Supplementary Figure 3e
Percentage of Dct, S100b, Sox10 and MITF positive cells among reporter positive tumor cells
c-Kit:Braf:Pten:GFP mice
	Mouse1	Mouse2	Mouse3
Dct/GFP (%)	83.75	90.4211	86.2857
S100b/GFP (%)	89.3636	70.6905	78.7564
Sox10/GFP (%)	94.6667	91.2843	82.9444
MITF/GFP (%)	38.6667	48.5079	26.2222
Tyr:Braf:Pten:Tomato mice
	Mouse1	Mouse2	Mouse3
Dct/Tomato (%)	15.7961	37.3243	17.6116
S100b/Tomato (%)	63.3443	82.7918	73.7489
Sox10/Tomato (%)	94.897	93.2004	99.4444
MITF/Tomato (%)	12.8933	13.0625	27.7513
Supplementary Figure 3n
Percentage of BrdU+ cells in Tomato+ cells in the dermis and hair follicle
	HF (%)	Dermis (%)
mouse 1	35	0
mouse 2	25	0
mouse 3	15	0

## Sheet: Supplementary Figure 4
Supplementary Figure 4d
Percentage of HFs with Ki67+Dct+ McSCs
	Anagen (depilated) (%)	Telogen (%)
mouse 1	100	0
mouse 2	95	0
mouse 3	95	0
Supplementary Figure 4k
Percentage of HFs with Ki67+Dct+ McSCs
	Braf:Pten (%)	Braf:Pten:β-cat-STA (%)	Braf:Pten:Edn1 (%)
mouse 1	0	65	0
mouse 2	0	50	0
mouse 3	0	85	0

## Sheet: Supplementary Figure 5
Supplementary Figure 5c
Percentage of GFP labeled CD45+ cells
		GFP+/CD45+ (%)
mouse #1	Area1	5.26316
	Area2	0
	Area3	0
	Area4	4.54545
	Area5	0
	Area6	0
	Area7	0
	Area8	0
	Area9	6.25
	Area10	0
mouse #2	Area11	6.66667
	Area12	0
	Area13	4.34783
	Area14	0
	Area15	0
	Area16	6.66667
	Area17	4.54545
	Area18	0
	Area19	0
	Area20	0

[truncated: 2 more sheets: Supplementary Figure 8, Supplementary Figure 12]
